# Supplementary material for: OPLE: Drug Discovery Platform Combining 2D Similarity with AI to Predict Off-Target Liabilities
Source: Pharmaceuticals (Basel). 2026 Jan 28;19(2):228. doi: 10.3390/ph19020228 (PMC12943774; doi:10.3390/ph19020228)
Supplement: Supplementary file 1 [file pharmaceuticals-19-00228-s001.zip]

Archive with 1 entries (1 files):
- pharmaceuticals-4035216-supplementary.pdf
